# Supplementary material for: A novel, ataxic mouse model of ataxia telangiectasia caused by a clinically relevant nonsense mutation
Source: eLife. 2021 Nov 1;10:e64695. doi: 10.7554/eLife.64695 (PMC8601662; doi:10.7554/eLife.64695)
Supplement: Figure 1—source data 1. [file elife-64695-fig1-data1.zip]

Archive with 4 entries (4 files):
- Fig.1C blots.pdf
- Fig.1PanelC-R35X-actin.jpg
- Fig.1_PanelC_Q35X.jpg
- Fig.1_PanelC_R35X-ATM.jpg
