# Supplementary material for: A novel, ataxic mouse model of ataxia telangiectasia caused by a clinically relevant nonsense mutation
Source: eLife. 2021 Nov 1;10:e64695. doi: 10.7554/eLife.64695 (PMC8601662; doi:10.7554/eLife.64695)
Supplement: Figure 4—source data 1. [file elife-64695-fig4-data1.zip]

Archive with 10 entries (9 files):
- Figure 4-source data 1/
- Figure 4-source data 1/Fig.4B.pzfx
- Figure 4-source data 1/Fig.4C.pzfx
- Figure 4-source data 1/Fig.4C2.pzfx
- Figure 4-source data 1/Fig.4D.pzfx
- Figure 4-source data 1/Fig.4E.pzfx
- Figure 4-source data 1/Fig.4F.pzfx
- Figure 4-source data 1/Fig.5D.pzfx
- Figure 4-source data 1/Figure 5-Average Frequency.xlsx
- Figure 4-source data 1/Figure 5-CV.xlsx
