# Supplementary material for: A novel, ataxic mouse model of ataxia telangiectasia caused by a clinically relevant nonsense mutation
Source: eLife. 2021 Nov 1;10:e64695. doi: 10.7554/eLife.64695 (PMC8601662; doi:10.7554/eLife.64695)
Supplement: Figure 5—source data 1. [file elife-64695-fig5-data1.zip]

Archive with 25 entries (24 files):
- Figure 5_source data 1/
- Figure 5_source data 1/546R_2.5x_S1-2sc.tif
- Figure 5_source data 1/546R_20x_S1-1sc.tif
- Figure 5_source data 1/546R_20x_S1-3sc.tif
- Figure 5_source data 1/561R_2.5x_S6-2.tif
- Figure 5_source data 1/561R_20x_S5-2.tif
- Figure 5_source data 1/561R_20x_S5-3.tif
- Figure 5_source data 1/833-Composite (RGB).tif
- Figure 5_source data 1/837cr-1.tif
- Figure 5_source data 1/881R-2.5x-slice3-2wscale2.tif
- Figure 5_source data 1/881_63X_lobVIII-5-sb_dendrite-1.tif
- Figure 5_source data 1/881_63X_lobVIII-5.tif
- Figure 5_source data 1/881_lob8R.jp2 #1_2c-2s.tif
- Figure 5_source data 1/894_63X_lobIV-V-3.tif
- Figure 5_source data 1/894_63X_lobIV-V-3_dend.tif
- Figure 5_source data 1/894_lob8R_6.jp2 #1_2c-1.tif
- Figure 5_source data 1/915-sc-cr.tif
- Figure 5_source data 1/Fig 5 S1B.pzfx
- Figure 5_source data 1/Fig 5 S2.pzfx
- Figure 5_source data 1/Fig 5A.pzfx
- Figure 5_source data 1/Fig 5B.pzfx
- Figure 5_source data 1/Fig 5D.pzfx
- Figure 5_source data 1/Fig 5E-F.pzfx
- Figure 5_source data 1/Figure 5-Cerebellum size.xlsx
- Figure 5_source data 1/Soma size.xlsx
