# Supplementary material for: A novel, ataxic mouse model of ataxia telangiectasia caused by a clinically relevant nonsense mutation
Source: eLife. 2021 Nov 1;10:e64695. doi: 10.7554/eLife.64695 (PMC8601662; doi:10.7554/eLife.64695)
Supplement: Figure 8—source data 1. [file elife-64695-fig8-data1.zip]

Archive with 11 entries (11 files):
- Fig.8-1.pzfx
- Fig.8.pdf
- Fig.8_Panel 3 Ponceau.JPG
- Fig.8_Panel1_Actin.tif
- Fig.8_Panel1_ATM.tif
- Fig.8_Panel1_Ponceau.JPG
- Fig.8_Panel2_ATM.tif
- Fig.8_Panel2_GAPDH.tif
- Fig.8_Panel2_Ponceau.jpg
- Fig.8_Panel3_ATM.png
- Fig.8_Panel3_GAPDH.tif
